# Supplementary material for: Investigation of In Vitro Susceptibility and Resistance Mechanisms in Skin Pathogens: Perspectives for Fluoroquinolone Therapy in Canine Pyoderma
Source: Antibiotics (Basel). 2022 Sep 6;11(9):1204. doi: 10.3390/antibiotics11091204 (PMC9494949; doi:10.3390/antibiotics11091204)
Supplement: Supplementary file 1 [file antibiotics-11-01204-s001.zip]

Archive with 1 entries (1 files):
- antibiotics-1892857-supplementary.pdf
